# Supplementary material for: Immunogenicity of a new enhanced tetanus-reduced dose diphtheria-acellular pertussis (Tdap) vaccine against Bordetella pertussis in a murine model
Source: BMC Immunol. 2021 Oct 12;22:68. doi: 10.1186/s12865-021-00457-1 (PMC8506493; doi:10.1186/s12865-021-00457-1)
Supplement: Supplementary file 1 — Additional file 1. Table S1. Raw data of cell mediated cytokine immune response by cytokine ELISA kit. [file 12865_2021_457_MOESM1_ESM.xlsx]

## Sheet: cytokine response raw data
	Group (Raw data)	stimulator	IFN-γ					IL-17					IL-5
		pg/mL	1	2	3	4	5	1	2	3	4	5	1	2	3	4	5
	Negative control	hBp	6587.71	5167.45	6088.32	15839	2574.17	950.906	1028.22	1112.08	924.401	1601.89	16.1673	18.5249	20.1226	36.1515	15.3926
	Negative control	hBp+antigen	2035.06	5176.58	5725.11	13040.9	3205.49	903.551	705.687	827.006	1121.37	1442.77	11.6112	16.1673	24.1998	28.8081	15.3926
	Negative control	antigen	213.872	138.327	1589.61	178.272	165.506	38.92	249.719	175.716	138.893	781.279	12.3544	11.9819	11.6112	43.2775	13.1043
	Negative control	PWM (positive control)	16344.7	16528.1	17282.4			833.176	1402.08	591.82			1495.02	1229.98	1916.56
	Negative control	media (negative control)	127.932	94.9789				7.21317	47.9468				9.42604	9.06876
	Positive control	hBp	12548.6	12560.9	13514.3	12154.5	14439.3	1119	1080.73	1027.48	1807.67	1222.47	20.7874	37.7251	24.4412	19.7279	55.0794
	Positive control	hBp+antigen	11010.3	16202.5	13072.3	13922.8	14719.6	595.348	655.332	271.261	302.812	418.147	1507.49	1871.2	1118.25	1158.15	1652.54
	Positive control	antigen	5360.4	2844.76	2953.3	4138.02	5977.6	84.3082	73.8212	203.142	63.0364	116.302	1721.64	2454.28	2158.84	1793.05	2240.06
	Positive control	PWM (positive control)	16128.2	16855.8	16876.4			550.052	721.877	1753.54			1575.73	2078.58	2671.37
	Positive control	media (negative control)	223.115	973.094				133.661	245.774				41.6478	39.0192
	GC3111	hBp	11523.4	11010.4	15365.3	10308	11565.5	1074.67	1610.86	1200.87	988.091	1521.67	71.3795	63.7452	25.1018	139.139	57.7458
	GC3111	hBp+antigen	16924.4	14212.6	16209.3	13229.6	15685	611.455	479.796	483.908	519.736	991.112	1696.55	1027.63	794.501	1557.57	1256.74
	GC3111	antigen	5791.44	3653.45	2759.66	1946.24	3236.54	80.518	126.097	88.6432	79.4428	137.601	1274.23	1460.65	1944.37	1998.2	1605.99
	GC3111	PWM (positive control)	17247.9	17782.4	17448.5			724.21	919.524	504.536			2318.77	1903.27	2340.92
	GC3111	media (negative control)	3136.01	520.612				213.438	204.867				80.2004	61.7344
	enhanced GC3111	hBp	14772	13967.8	11983.5	14342	6093.15	1498.43	1189.99	1288.59	2142.02	1336.62	53.1771	32.2685	45.7105	35.3861	31.3935
	enhanced GC3111	hBp+antigen	15805.4	14817.8	15484.9	12443.5	9848.64	925.333	477.824	236.772	466.159	469.071	1385.33	1057.48	1533.33	829.215	1109.26
	enhanced GC3111	antigen	3788.02	1775.89	5739.3	7631.46	2061.64	120.205	101.79	280.287	300.707	86.6986	2375.35	1830.62	1837.81	1160.51	1575.83
	enhanced GC3111	PWM (positive control)	15852.4	15544.8	16807.9			704.135	1023.88	1127.9			2136.81	1888.41	1821.99
	enhanced GC3111	media (negative control)	1891.01	3381.47				455.348	414.534				30.0942	25.063
	baseline corrected Group (media subtracted)	stimulator	IFN-γ					IL-17					IL-5
		pg/mL	1	2	3	4	5	1	2	3	4	5	1	2	3	4	5
	Negative control	hBp	6476.26	5056	5976.87	15727.5	2462.72	923.326	1000.64	1084.5	896.821	1574.31	6.91991	9.27745	10.8752	26.9041	6.14516
	Negative control	hBp+antigen	1923.6	5065.13	5613.66	12929.4	3094.04	875.971	678.107	799.426	1093.79	1415.19	2.36383	6.91991	14.9524	19.5607	6.14516
	Negative control	antigen	102.417	26.8715	1478.15	66.8167	54.05	11.34	222.139	148.137	111.313	753.699	3.10696	2.73452	2.36383	34.0301	3.85692
	Negative control	PWM (positive control)	16233.2	16416.6	17171			805.596	1374.5	564.24			1485.77	1220.73	1907.32
	Positive control	hBp	11950.5	11962.8	12916.2	11556.4	13841.2	929.278	891.011	837.763	1617.95	1032.75	-19.5461	-2.60839	-15.8923	-20.6056	14.7459
	Positive control	hBp+antigen	10412.2	15604.4	12474.2	13324.7	14121.5	405.63	465.615	81.5432	113.095	228.429	1467.15	1830.86	1077.92	1117.82	1612.2
	Positive control	antigen	4762.29	2246.65	2355.2	3539.92	5379.49	-105.409	-115.896	13.424	-126.681	-73.4158	1681.3	2413.95	2118.51	1752.72	2199.73
	Positive control	PWM (positive control)	15530.1	16257.7	16278.3			360.334	532.159	1563.82			1535.39	2038.24	2631.03
	GC3111	hBp	9695.1	9182.04	13537	8479.67	9737.21	865.513	1401.71	991.718	778.938	1312.52	0.41216	-7.22215	-45.8655	68.1718	-13.2216
	GC3111	hBp+antigen	15096.1	12384.3	14381	11401.2	13856.7	402.302	270.643	274.755	310.583	781.959	1625.58	956.663	723.534	1486.6	1185.77
	GC3111	antigen	3963.13	1825.13	931.351	117.925	1408.23	-128.635	-83.0551	-120.509	-129.71	-71.5517	1203.26	1389.68	1873.4	1927.23	1535.02
	GC3111	PWM (positive control)	15419.6	15954.1	15620.2			515.058	710.371	295.383			2247.81	1832.3	2269.95
	enhanced GC3111	hBp	12135.7	11331.5	9347.21	11705.8	3456.91	1063.49	755.046	853.653	1707.08	901.676	25.5985	4.68994	18.1319	7.80749	3.81487
	enhanced GC3111	hBp+antigen	13169.2	12181.6	12848.6	9807.22	7212.4	490.392	42.8828	-198.169	31.2178	34.1302	1357.75	1029.9	1505.75	801.637	1081.68
	enhanced GC3111	antigen	1151.78	-860.354	3103.06	4995.22	-574.604	-314.736	-333.151	-154.654	-134.234	-348.242	2347.77	1803.04	1810.23	1132.93	1548.25
	enhanced GC3111	PWM (positive control)	13216.1	12908.6	14171.6			269.194	588.935	692.961			2109.23	1860.83	1794.41

## Sheet: mean SEM
IFN-γ	Negative control			Positive control			GC3111			enhanced GC3111			vaccinated group			baseline (Negative control group) corrected of vaccinated group
	mean	SEM	n	mean	SEM	n	mean	SEM	n	mean	SEM	n	mean	SEM	n	mean	SEM
hBp	7139.87	2255.64	5	12445.4	414.619	5	10126.2	882.41	5	9595.42	1607.23	5	10722.3	875.056	3	3582.48	2419.43
hBp+antigen	5725.17	1919.95	5	13187.4	864.396	5	13423.8	673.472	5	11043.8	1124.23	5	12551.7	757.022	3	6826.51	2063.81
antigen	345.662	283.383	5	3656.71	627.938	5	1649.15	644.338	5	1563.02	1112.72	5	2289.63	683.993	3	1943.97	740.373
IL-17A	Negative control			Positive control			GC3111			enhanced GC3111			vaccinated group			baseline (Negative control group) corrected of vaccinated group
	mean	SEM	n	mean	SEM	n	mean	SEM	n	mean	SEM	n	mean	SEM	n	mean	SEM
hBp	1095.92	123.995	5	1061.75	142.666	5	1070.08	122.782	5	1056.19	170.19	5	1062.67	4.03619	3	-33.2467	124.06
hBp+antigen	972.498	129.735	5	258.86	76.7803	5	408.048	96.4339	5	80.09	112.174	5	248.999	94.8016	3	-723.499	160.681
antigen	249.326	130.586	5	-81.598	25.3686	5	-106.692	12.2382	5	-257.002	46.371	5	-148.431	54.7669	3	-397.757	141.606
IL-5	Negative control			Positive control			GC3111			enhanced GC3111			vaccinated group			baseline (Negative control group) corrected of vaccinated group
	mean	SEM	n	mean	SEM	n	mean	SEM	n	mean	SEM	n	mean	SEM	n	mean	SEM
hBp	12.026	3.8124	5	-8.782	6.70158	5	0.454	18.6778	5	12.008	4.2462	5	1.22667	6.01398	3	-10.7993	7.12056
hBp+antigen	9.988	3.15098	5	1421.19	144.273	5	1195.63	165.771	5	1155.34	124.503	5	1257.39	82.7228	3	1247.4	82.7828
antigen	9.218	6.20797	5	2033.24	138.29	5	1585.72	139.044	5	1728.44	197.854	5	1782.47	131.983	3	1773.25	132.129
