# Supplementary material for: Immunogenicity of a new enhanced tetanus-reduced dose diphtheria-acellular pertussis (Tdap) vaccine against Bordetella pertussis in a murine model
Source: BMC Immunol. 2021 Oct 12;22:68. doi: 10.1186/s12865-021-00457-1 (PMC8506493; doi:10.1186/s12865-021-00457-1)
Supplement: Supplementary file 2 — Additional file 2. Table S2. B. pertussis clearance was evaluated. The colony forming cells from lungs were counted two times. [file 12865_2021_457_MOESM2_ESM.xlsx]

## Sheet: Lung clearance_4 per group
Tdap_Bacterial Clearance
time point / group		Mouse No.	dilution	/ lung	colony count (1)	colony count (2)	CFU	time point / group		Mouse No.	dilution	/ lung	colony count (1)	colony count (2)	CFU	time point / group		Mouse No.	dilution	/ lung	colony count (1)	colony count (2)	CFU	time point / group		Mouse No.	dilution	/ lung	colony count (1)	colony count (2)	CFU
2 h	Negative control	1	1000	100000	41	30	3550000	2 d	Negative control	1	1000	100000	16	13	1450000	5 d	Negative control	1	1000	100000	84	100	9200000	8 d	Negative control	1	1000	100000	56	70	6300000
		2	1000	100000	25	50	3750000			2	1000	100000	18	16	1700000			2	1000	100000	44	50	4700000			2	1000	100000	33	28	3050000
		3	1000	100000	62	48	5500000			3	1000	100000	16	16	1600000			3	1000	100000	81	96	8850000			3	1000	100000	70	55	6250000
		4	1000	100000	38	30	3400000			4	1000	100000	18	17	1750000			4	1000	100000	116	117	11650000			4	1000	100000	46	50	4800000
		mean					4050000			mean					1625000			mean					8600000			mean					5200000
		SD					977241			SD					132288			SD					2.883e+06			SD					1.86212e+06
		SEM					488621			SEM					66143.8			SEM					1.4415e+06			SEM					1.0751e+06
	Positive control	1	1000	100000	26	20	2300000		Positive control	1	1	100	10	10	1000		Positive control	1	1	100	0	0	0		Positive control	1	1	100	0	0	0
		2	1000	100000	31	30	3050000			2	1	100	16	16	1600			2	1	100	1	1	100			2	1	100	0	0	0
		3	1000	100000	22	28	2500000			3	1	100	14	19	1650			3	1	100	0	0	0			3	1	100	1	1	100
		4	1000	100000	28	29	2850000			4	1	100	16	14	1500			4	1	100	0	0	0			4	1	100	0	0	0
		mean					2675000			mean					1437.5			mean					25			mean					25
		SD					337886			SD					298.259			SD					50			SD					50
		SEM					168943			SEM					149.129			SEM					25			SEM					25
	GC3111	1	1000	100000	32	34	3300000		GC3111	1	1	100	19	12	1550		GC3111	1	1	100	0	0	0		GC3111	1	1	100	1	1	100
		2	1000	100000	33	33	3300000			2	1	100	6	3	450			2	1	100	1	1	100			2	1	100	0	0	0
		3	1000	100000	8	7	750000			3	1	100	31	16	2350			3	1	100	0	0	0			3	1	100	0	0	0
		4	1000	100000	26	30	2800000			4	1	100	39	32	3550			4	1	100	0	0	0			4	1	100	0	0	0
		mean					2537500			mean					1975			mean					25			mean					25
		SD					1.21475e+06			SD					1307.35			SD					50			SD					50
		SEM					607377			SEM					653.676			SEM					25			SEM					25
	enhanced GC3111	1	1000	100000	29	23	2600000		enhanced GC3111	1	1	100	16	10	1300		enhanced GC3111	1		100	0	0	0		enhanced GC3111	1	1	100	0	0	0
		2	1000	100000	17	20	1850000			2	1	100	18	12	1500			2		100	0	0	0			2	1	100	1	1	100
		3	1000	100000	37	33	3500000			3	1	100	12	14	1300			3		100	1	1	100			3	1	100	0	0	0
		4	1000	100000	30	29	2950000			4	1	100	18	10	1400			4		100	0	0	0			4	1	100	0	0	0
		mean					2725000			mean					1375			mean					25			mean					25
		SD					691014			SD					95.7427			SD					50			SD					50
		SEM					345507			SEM					47.8714			SEM					25			SEM					25
